# Supplementary material for: Psychological adjustment and quality of life in children and adolescents following open-heart surgery for congenital heart disease: a systematic review
Source: BMC Pediatr. 2009 Jan 22;9:6. doi: 10.1186/1471-2431-9-6 (PMC2642822; doi:10.1186/1471-2431-9-6)
Supplement: Additional File 1 — Table presenting psychological adjustment in children and adolescents with CHD after CPB surgery grouped by major outcome variables and methodological quality. The table gives an overview of studies assessing psychological adjustment in children with congenital heart defects after bypass surgery, studies are grouped by major outcome variables and methodological quality. [file 1471-2431-9-6-S1.xls]

## Sheet: QoL
Additional file 1: Table presenting psychological adjustment in children and adolescents with CHD after CPB surgery grouped by major outcome variables and methodological quality
study reference (reference no.)	quality rating (0-11)	design	sample size (% males); response rate	diagnoses	time/type of surgery (% with CPB)	exclusion criteria	age at 1st surgery/ at follow up	follow up interval (mean)	controls	assessed risk factors	outcome	resultsa
Alden et al. 1998 (18)	9	cross- sectional	31 (68) 100%	TGA	born: 1964-1983 Senning, Mustard (100)	rapid health deterioration	mean: 1.6 yrs mean: 13.2 yrs	11.5 yrs	norms	cardiac status IQ	DSM-IV diagnosis (CBPI) Self: ITIAS	· 19% with DSM-IV diagnosis (e.g., separation anxiety, social phobia, oppositional defiant disorder) · = self esteem tested associations: · need for re-operation related to more psychological difficulties · no effect for: IQ
Bjornstad et al. 1995 (19)	7	cross- sectional	26 (62) 87%	severe cyanotic CHD	n.r. corrective/palliative (>69)	blindness; congenital anomalies	n.r. mean: 16.3 yrs	> 2 yrsc	no controls	physical capacity	DSM-IV diagnosis (CAS) proxy: CBCL	· 46% with at least one DSM-IV diagnosis, mostly from the affective spectrum · 19% with significant behavioral difficulties tested associations: · physical capacity related to psychological and psychosocial functioning
Mc Cusker et al. 2007 (20)	7	cross- sectional	90 (n.r.) 60%	cyanotic + acyanotic CHD	n.r. Corrective/palliative (62%)	developmental and psychiatric syndromes	mean: 0.8 yrs mean: 4.6 yrs	3.8 yrs	mild CHD (n=19) closed surgery CHD (n=34) norms	severity of CHD; palliative status; perioperative course; maternal mental health and worry; parenting style; family functioning; family social support; SES	Proxy: CBCL	· - proxy-reported overall behavior for children with cyanotic-complex CHD tested associations: . No association between surgical procedure, duration of bypass and proxy-reported behavior · parenting style, maternal mental health and worries related to proxy-reported behavioral
Oates et al. 1994 (21)	7	cross- sectional	168 (n.r.) 87%	TGA TOF VSD ASD	1972-1982 (100)	neurological, intellectual impairment	mean: <3.4 yrs mean: 10 yrs	4-8 yrs	healthy controls	-	Proxy: CBCL; TRF	parental reports: · - overall and internalizing behavior · - clinically relevant disturbances · - social competence according to parents teacher reports: · = overall behavior
Wright et al. 1994 (22)	8	cross- sectional	29 (69) 76%	TGA TOF	1979-1984 TGA: Senning (100)	non-cardiac malformation	mean: 10 months mean: 9.5 yrs	> 2 yrsc	norms; innocent murmur; spontaneous closure	-	Proxy: CBCL TRF	· = overall, internalizing, and externalizing behavior according to parents and teachers · - behavioral maladjustment rate (i.e., 41% scored more than 1 sd above the mean of the norm)
Gupta et al. 1998 (23)	8	cross- sectional	39 (38) 98%	cyanotic/ acyanotic CHD	n.r. (>50)	n.r.	n.r. mean: 10.1 yrs	> 2 yrsc	norms	cyanosis; parental anxiety	Proxy: CBCL Self: FSSC-R; CMAS-R; CDI	· - proxy-reported overall and internalizing behavior · = self-reported overall fear, anxiety · - fear of injury, medical fear tested associations: · more behavioral difficulties in cyanotic than in acyanotic CHD · maternal anxiety related to proxy-reported behavior and the self- perceived fear in children
Hovels-Gurich et al. 2002 (24)	7	cross- sectional	60 (77) 78%	TGA TGA/ VSD TGA/ CoA	1986-1992 ASO (100)	no exclusion	n.r. mean: 10.5 yrs	> 2 yrsc	norms	pre-, peri-, post- operative data; language deficits	Proxy: CBCL	· - overall, internalizing, and externalizing behavior tested associations: · peri-, postoperative cardiocirculatory insufficiency, severe pre-operative hypoxia, DHCA, and language deficits related to behavioral difficulties
Mahle et al. 2000 (25)	6	cross- sectional	28 (n.r.) 82%	HLHS	1982-1991 staged palliation (100)	interrupted aortic arch; heterotaxy	< 1 month mean: 8.9 yrs	> 2 yrsc	-	-	Proxy: CBCL	· 50% with significant behavioral difficulties
Miatton et al. 2007 (26)	6	cross- sectional	18 (55) 86%	TOF	1995-1999 (100)	perinatal problems; genetic abnormalities; non-cardiac malformations; birth weight < 2000 g	mean: 17.3 days mean: 8.3 yrs	> 2 yrsc	acyanotic CHD healthy controls	type of CHD	Proxy: CBCL	· - proxy-reported overall behavior . - proxy-reported attention problems tested associations: . No significant differences between TOF and acyanotic CHD
Spijkerboer et al. 2008 (27)	8	cross- sectional	proxy: 124 (53) 73% self 84 (52) 73%	ASD VSD TGA PS	1990-1996 (90)	syndromes associated with mental retardation	proxy: 0.3-3.2 yrs self: 0.2-3.4 yrs proxy: 10.4-14.0 yrs self: 11.5-14.4 yrs	> 2 yrsc	norms (Dutch)	cardiac diagnosis; age at follow up, sex	Proxy: CBCL Self: YSR	· - proxy-reported overall behavior, particularly for males · + self-reported: less rule breaking behavior for CHD tested associations: · larger differences between CHD and controls for younger age . Parents of children with VSD report more behavioral problems than parents of children with ASD and PS
Brosig et al. 2007 (28)	5	cross- sectional	26 (73) 53%	HLHS TGA	1996-1999 TGA: ASO (100)	major congenital anomalies, severe medical conditions	median: 4 (HLHS); 5 (TGA) days mean: 4.7 yrs	> 2 yrsc	norms	parental stress	Proxy: CBCL	for HLHS: - overall, attention and externalizing behavior
Goldberg et al. 2000 (29)	4	cross- sectional	61 (66) 58%	HLHS	1989-1996 Fontan (100)	n.r.	< 2 months mean: 4.8 yrs	> 2 yrsc	non-HLHS- FSV malfor- mation	-	Proxy: CBCL VABS	· = internal, external, overall behavior, communication, socialization, and daily living skills · no effect for type of malformation
Ellerbeck et al. 1998 (30)	6	cross- sectional	55 (61) 92%	TGA	born: 1981-1990 Senning, Mustard, ASO	prematurity; chromosomal anomalies; significant head injury	mean: < 4.5 months mean: 8.2 yrs	> 2 yrsc	norms (percentile); siblings (n=35)	Mustard/ Senning vs. ASO	Proxy: CBCL	· 33% above 90th percentile for overall behavioral problems (n=55) · = overall behavioral problems, based on matched pair sibling analysis (35 pairs) · more behavioral problems in patients without sibling (n=20) tested associations: · no effect for type of surgical repair
Visconti et al. 2002 (31)	10	prospective	1 yr: 143 (75) 92% 4 yrs: 152 (76) 97%	TGA with/ without VSD	1988-1992 ASO (100)	n.r.	mean:< 3 months mean: at 1 and at 4 yrs	1st: 1 yr 2nd: 4 yrs	norms	parental stress; social support	Proxy: CBCL	· = overall and externalizing behavior; · + internalizing behavior tested associations: · early parental distress related to behavioral adjustment when the child is aged 1 and 4 yrs · no effect for social support
Bellinger et al. 1997 (32)	8	cross- sectional	113 (n.r.) 68%	TGA TGA/VSD	1988-1992 ASO (100)	congenital, extracardiac anomalies; birth weight < 2500g	mean:< 3 months mean: 2.6 yrs	2 yrs	norms	DHCA vs. CPB; expressive language	Proxy: CBCL	· + behavior tested associations · DHCA group with more overall and internalizing behavior than CPB · expressive language delay related to more behavioral difficulties
Karl et al. 2004 (33)	7	cross- sectional	74 (n.r.) 40%	TGA-IVS	1988-1994 ASO (100)	complex TGA	median:9 days median: 9.1yrs	> 2 yrsc	"best friend" controls	-	Proxy: CBCL TRF	· - parent-reported overall competence and behavi · - teacher-reported withdrawal, restlessness, and inattention · = social functioning
Salzer-Muhar et al. 2002 (34)	5	cross- sectional	48 (69) 79%	TGA TOF other	n.r. corrective/palliative (>50)	congenital and extracardiac anomalies	n.r. mean: 13.7 yrs	n.r.	healthy controls	-	Self: YSR; FSKS; HSPQ; STAI	· = overall behavior · + anxiety · + super ego strength · - self esteem and physical capacity in males
Utens et al. 19932 (35)	7	cross- sectional	proxy report: 144 (59) 87% self report:179 (59) 87%	VSD TGA TOF PS other	1968-1980 (100)	Trisomy 21 syndrome	< 15 yrs proxy: 10-12 yrs self: 11-17 yrs	>9 yrs	norms	cardiac diagnosis; IQ	Proxy: CBCL Self: YSR	· - self-reported behavior · - proxy-reported overall behavior tested associations: · lower IQ related to more proxy-reported behavioral difficulties · no effect for: cardiac diagnosis
Miatton et al. 2007 (36)	7	cross- sectional	43 (51) 26%	ASD VSD TGA TOF other	1995-1999 (100)	non-cardiac malformation	median: 2 month mean: 8 yrs 8 month	> 2 yrsc	matched controls (age, sex, SES)	sex, neonatal, surgical variables, physical capacity	Proxy: CBCL Self: Self Perception for Children; Children's Depression Inventory; STAI	· - proxy-reported overall behavior . - proxy-reported social behavior, attention, aggression . - self-reported depressive symptoms
De Maso et al. 1990 (37)	7	cross- sectional	140 n.r.	TGA TOF	1968-1972 TGA: Mustard; Blalock Hanlon; TOF: shunt or repair (>66)	n.r.	n.r. mean: 5.7 yrs	> 2 yrsc	spontaneous recovery	cardiac diagnosis; CNS impairment IQ; sex	Combined: global functioning score
Spijkerboer et al. 2008 (38)	8	cross- sectional	proxy: 90 (50) 75% self 84 (52) 73%	ASD VSD TGA PS	1990-1996 (90)	syndromes associated with mental retardation	proxy: 0.2-3.1 yrs self: 0.2-3.6 yrs proxy: 12.2 yrs self: 13.0 yrs	> 2 yrsc	historical control (Utens et al. 1998)	cardiac diagnosis; age at follow up, sex	Proxy: CBCL Self: YSR	· = proxy- and self reported behavior between study group and historical control tested associations: · no effect for cardiac diagnosis
Utens et al. 19982 (39)	7	cross- sectional	144 (59) 87%	ASD VSD TGA TOF other	1968-1980 (100)	Trisomy 21 syndrome	< 15 yrs mean: 12.6 yrs	11.9 yrs	no controls	medical history; peri-, postoperative data; extracardiac comorbidities; sex, age	Proxy: CBCL	tested associations: · higher number of heart surgeries and DHCA related to more behavioral and emotional difficulties · no effect for: cardiac diagnosis, extracardiac comorbidities
Kern et al. 1998 (40)	8	cross- sectional	14 (57) 100%	HLHS	1990-1996 Norwood (100)	< 2 surgical stages	mean: >8 days mean: 4.4 yrs	2.8 yrs	norms; siblings	duration of stage 1 CPB and CA; surgical age; no. of surgeries	Proxy: VABS	· - daily functioning, communication, social skills and motor ability tested associations: · no effect for perioperative data
a main results are summarized by means of; "=" indicating missing differences between cases and controls/norms; "+" indicating a better outcome compared to controls/norms; " - " indicating a
negative outcome compared to controls/norms
b preliminary data
c estimated from reported data
1 Boston cohort study; 2 Rotterdam cohort study
Abbreviations: no. - number; n.r. - not reported; QoL - quality of life, yrs - years
Abbreviations of CHD diagnoses: AS - aortic stenosis; ASD - atrial septum defect; CAT - common arterial trunk; DILV - double inlet ventricle; HLHS - hypoplastic-left heart syndrome;
PA -IVS - pulmonary atresia with intact ventricular septum; PS - pulmonary stenosis; TOF - tetralogy of fallot; TGA - transposition of the great arteries; VSD - ventricle septum defect
Abbreviations of surgical intervention: ASO - arterial switch operation
Abbreviations for control groups: ADHD - attention deficit and hyperactivity disorder; FSV - functional single ventricle; JRA - juvenile rheumatoid arthritis;
Abbreviations for risk factors: CA - circulatory arrest; CPB - cardiopulmonary bypass; DHCA - deep hypothermic circulatory arrest; IQ - intelligence quotient; SES - socioeconomic status
Abbreviations for measures of psychological adjustment: CAS - Child Assessment Schedule; CBCL - Child behavior Checklist; CBPI - Child Behavior Problems Interview; CDI . Child Depression Inventory;
CMAS - Child Manifest Anxiety Scale; FSKN - Frankfurt Selbstkonzeptskalen (self concept); FSS-R - Fear Survey Scale-revised; HSPQ - High School Personality Questionnaire; ITIAS - I Think I Am Scale; STAI - State Trait
Anxiety Inventory; TRF - Teacher Report Form; VABS - Vineland Adaptive Behavior Scales; YSR - Youth Self Report
