# Supplementary material for: Psychological adjustment and quality of life in children and adolescents following open-heart surgery for congenital heart disease: a systematic review
Source: BMC Pediatr. 2009 Jan 22;9:6. doi: 10.1186/1471-2431-9-6 (PMC2642822; doi:10.1186/1471-2431-9-6)
Supplement: Additional File 2 — Table presenting quality of life in children and adolescents with CHD after CPB surgery grouped by major outcome variables and methodological quality. The table gives an overview of studies assessing quality of life in children with congenital heart defects after bypass surgery, studies are grouped by major outcome variables and methodological quality. [file 1471-2431-9-6-S2.xls]

## Sheet: QoL
Additional file 2: Table presenting quality of life in children and adolescents with CHD after CPB surgery grouped by major outcome variables and methodological quality
study reference (reference no.)	quality rating (0-11)	design	sample size (% males); response rate	diagnoses	time/type of surgery (% with CPB)	exclusion criteria	age at 1st surgery/ at follow up	follow up interval	controls	assessed risk factors	outcome	resultsa
Hovels-Gurich et al. 2002 (24)	7	cross- sectional	60 (77) 78%	TGA	1986-1992 ASO (100)	no exclusion	n.r. mean: 10.5 yrs	> 2 yrsc	norms	pre-, peri-, post- operative data	Self: IQLC	· = overall QoL tested associations: · longer CPB duration related to impaired QoL
Brosig et al. 2007 (28)	5	cross- sectional	26 (73) 53%	HLHS TGA	1996-1999 TGA: ASO (100)	major congenital anomalies, other severe medical conditions	HLHS median: 4 days TGA median: 5 days mean: 4.7 yrs	> 2 yrsc	norms	n.r.	Proxy: PedsQL	· = overal proxy-reported QoL tested associations: no differences in overall QoL between HLHS and TGA
Dunbar-Masterson et al. 2001 (41)	9	cross- sectional	155 (76) 96%	TGA TGA/VSD	1988-1992 ASO (100)	congenital, extracardiac anomalies; birth weight < 2500g;	median:6 days median:8.1 yrs	8 yrs	norms; asthma, JCA, ADHD reference	presence of VSD; CPB support technique; peri-, postoperative data; IQ; sex; SES	Proxy: CHQ-PF	· = psychosocial and physical functioning · - attention, developmental, learning and speech difficulties · - psychosocial health compared to controls with asthma and JRA tested associations: · IQ related to psychosocial functioning · no effect for: presence of VSD, CPB support technique; surgical age, CA duration, cardiac reoperations, sex, SES
Ekman-Joelsson et al. 2004 (42)	8	cross- sectional	42 (45) 81%	PA-IVS	1980-1999 bi-/univentricular repair (100)	no exclusion	n.r. median: 8.5 yrs	> 2 yrsc	healthy norm	type of surgical repair	Combined: LMQL	· = overall QoL, self esteem, peer acceptance, housing · - satisfaction with activities, familial and social life, psychosomatic complaints · + parent-child interaction tested associations: · no difference between uni- and ventricular repair
Majnemer et al. 2006 (43)	6	cross- sectional	49 (n.r.) 52%	TF TGA septal defects DORV CAT other	corrective surgery, n= 46 palliative surgery, n=3 (100)	any known risk for delayed development (e.g. CNS malformation, previous CPB surgery)	2.6 months/ 5.4 yrs	61.5 months	norms	developmental data; surgery-related data (e.g. duration of CPB); parental stress	Proxy: CHQ-PF	· 6.4% below cut off on physical subdimension · 8.5% below cut off on the psychosocial subdimension tested associations: · arterial saturation below 85% prior to surgery, child behavior, and parental stress correlated with psychosocial well being · no effects for: CPB time, DHCA duration, cardiac diagnosis, age at surgery, duration of intensive care, developmental outcome
Culbert et al. 2003 (44)	6	cross- sectional	306 (71) 51%	TGA TGA/ VSD TGA/ VSD/ PS	1985-1989 ASO Senning, Mustard, Rastelli (100)	intellectual impairment	< 15 days mean: 13 yrs	13 yrs	healthy norms	TGA morphology; type of surgical repair; perioperative data; sex	Self: CHQ-CF	· + functioning across all dimensions except self esteem tested associations: · ASO superior compared to atrial switch · worse physical functioning, mental and general health in TGA/VSD/PS than in TGA or TGA/VSD · circulatory arrest, CPB duration, cooling temperature related to deficits in social and behavioral self perception · differential effects for sex
Landolt et al. 2008 (45)	9	cross- sectional	110 (56) 71%	cyanotic/ acyanotic CHD	1995-1998 (100)	genetic syndromes, other severe medical conditions	mean: 2.3 yrs mean: 10.4 yrs	7.3 yrs	norms	demographic, medical, surgical, quality of family relationship	Self: TACQOL Proxy: TACQOL	self report: · - autonomy, motor, social and positive emotional functioning parental report: · - cognitive, autonomy, motor, social and positive emotional functioning tested associations: · duration of CPB, LOS, current cardiac medication, adverse family relationship related to proxy but not child-rated QoL
Mc Crindle et al. 2006 (46)	6	cross- sectional	537 (60) 83%	functional single ventricle	n.r. (100)	non-cardiac medical or psychiatric disorders	mean: 2.8 yrs mean: 11.9 yrs	> 2 yrs c	norms	non-cardiac medical illness; cardiac specific factors; no. of cardiac surgeries; familiy income	Proxy: CHQ-PF	· - physical and psychosocial functioning tested associations: · mainly non-cardiac medial problems, but few cardiac-specific factors related to physical functioning · learning, behavioral, and attentional difficulties, anxiety and depression inversely related to psychosocial functioning · low family income and number of previous cardiac surgeries with negative impact on physical and psychosocial…
Mussato et al. 2005 (47)	5b	cross- sectional	182 (66); 43%	TGA DILV TF other	(100)	n.r.	infancy mean: 8.7 yrs	3.7 yrs	norms of healthy and chronically ill children	cardiac diagnosis; functional disability; no. of heart surgeries; age; SES	Proxy: PedsQL	· - overall QoL, physical, emotional, social, and educational functioning than healthy norm · + overall QoL, physical and emotional functioning than chronically ill children tested associations: · more complex CHD and functional disability related to impaired QoL · age at assessment associated with QoL · no effect for: no. of heart surgeries, SES
Spijkerboer et al. 2006 (48)	7	cross- sectional	proxy report: 114 (54) 74% self report: 113 (54) 73%	ASD VSD TGA PS	1990-1995 ASD/VSD closure, ASO (90)	syndromes associated with mental retardation	< 15 yrs/ between 8-15 yrs	> 8 yrs	norms	sex; age; cardiac diagnosis	Self: TACQOL Proxy: TACQOL	self report: · - motor, cognitive, and positive emotional functioning parental report: · - cognitive, and positive emotional functioning in patients aged 8-11 years tested associations: · 8-11 yr old patients with lower function on 5/7 QoL dimensions; 12-15 year old patients with lower function on 1/7 QoL dimensions · no main effect for: sex, cardiac diagnosis
Goldbeck et al.2005 (49)	5	cross- sectional	69 (61) 38%	ASD VSD TGA TOF other	n.r. (>50)	cancer, trisomy 21 syndrome, mental retardation	n.r. mean: 12 yrs	> 2 yrsc	no controls	parental QoL	Self: LQ-KID proxy: LQ-KID-E	tested associations: . low correlation between parental rated QoL and self reported QoL
Marino et al. 2008 (50)	7	cross- sectional	655 (nr) 88%	CHD aquired heart disease	n.r. (>50 in child group)	significant comorbid condition or significant developmental delay	n.r. child group mean : 10.5 yrs adolescent group mean 14.7 yrs	n.r.	no CHD	type of CHD, sex, age, race	Self: PCQLI Proxy: PCQLI	tested associations: . Two ventricle CHD better QoL than single ventricle CHD
a main results are summarized by means of; "=" indicating missing differences between cases and controls/norms; "+" indicating a better outcome compared to controls/norms; " - " indicating a negative outcome compared to controls/norms
b preliminary data
c estimated from reported data
1 Boston cohort study; 2 Rotterdam cohort study
Abbreviations: no. - number; n.r. - not reported; QoL - quality of life; yrs - years
Abbreviations of CHD diagnoses: AS - aortic stenosis; ASD - atrial septum defect; CAT - common arterial trunk; DILV - double inlet ventricle; HLHS - hypoplastic-left heart syndrome;
PA -IVS - pulmonary atresia with intact ventricular septum; PS - pulmonary stenosis; TF - tetralogy of fallot; TGA - transposition of the great arteries; VSD - ventricle septum defect
Abbreviations of surgical intervention: ASO - arterial switch operation
Abbreviations for control groups: ADHD - attention deficit and hyperactivity disorder; FSV - functional single ventricle; JRA - juvenile rheumatoid arthritis;
Abbreviations for risk factors: CA - circulatory arrest; CPB - cardiopulmonary bypass; DHCA - deep hypothermic circulatory arrest; IQ - intelligence quotient; LOS length of stay; SES - socioeconomic status
Abbreviations for measures of quality of life: CHQ-PF - Child Health Questionnaire-parent form; CHQ-CF - Child Health Questionnaire-child form; IQLC - Inventory for the Assessment of the QoL in Children and Adolescents
LQ-KID and LQ-KID-E: Quality of life self and parent report; PCQLI: Pediatric cardiac quality of life inventory: PedsQL - Paediatric QoL Inventory; TACQOL - TNO-AZL Child Quality of Life Questionnaire
